# Supplementary material for: Computational Kinetic Study on the Intramolecular H-Migration of Hydroperoxyalkylperoxy Radicals (•OOQOOH) in Normal-Alkyl Cyclohexanes
Source: Molecules. 2025 Jun 29;30(13):2805. doi: 10.3390/molecules30132805 (PMC12250757; doi:10.3390/molecules30132805)
Supplement: Supplementary file 1 [file molecules-30-02805-s001.zip]

Archive with 3 entries (3 files):
- Supplemental Material-File S1.pdf
- Supplemental Material-File S2.pdf
- Supplemental Material-File S3.txt
