# Supplementary material for: Computational Kinetic Study on the Intramolecular H-Migration of Hydroperoxyalkylperoxy Radicals (•OOQOOH) in Normal-Alkyl Cyclohexanes
Source: Molecules. 2025 Jun 29;30(13):2805. doi: 10.3390/molecules30132805 (PMC12250757; doi:10.3390/molecules30132805)
Supplement: Supplementary file 1 [file molecules-30-02805-s001.zip › Supplemental Material-File S3.txt]

THERMO
R1                      H  17C   9O   4    0g    300.00   5000.00 1000.00      1
 2.80579609E+01 5.73706240E-02-2.33768334E-05 4.29209547E-09-2.93638794E-13    2
-3.81076666E+04-1.23237144E+02-3.03841328E+00 1.26818373E-01-5.88595084E-05    3
-1.44622907E-08 1.54445134E-11-2.84139444E+04 4.21227038E+01                   4
P1                      H  17C   9O   4    0g    300.00   5000.00 1000.00      1
 2.80579609E+01 5.73706240E-02-2.33768334E-05 4.29209547E-09-2.93638794E-13    2
-3.81076666E+04-1.23237144E+02-3.03841328E+00 1.26818373E-01-5.88595084E-05    3
-1.44622907E-08 1.54445134E-11-2.84139444E+04 4.21227038E+01                   4
R2                      H  19C  10O   4    0g    300.00   5000.00 1000.00      1
 2.93296627E+01 6.38322089E-02-2.57462796E-05 4.70259789E-09-3.20809008E-13    2
-4.81961681E+04-1.30074398E+02-2.53633323E+00 1.16221775E-01-3.31447233E-06    3
-7.69689769E-08 3.82396666E-11-3.73497119E+04 4.39624004E+01                   4
P2                      H  19C  10O   4    0g    300.00   5000.00 1000.00      1
 3.02658538E+01 6.35938816E-02-2.58916504E-05 4.75329651E-09-3.25237638E-13    2
-4.03952212E+04-1.36225556E+02-4.39169113E+00 1.34432288E-01-4.49480787E-05    3
-3.77768777E-08 2.49172844E-11-2.92743736E+04 4.96717087E+01                   4
R3                      H  15C   8O   4    0g    300.00   5000.00 1000.00      1
 2.44354264E+01 5.23504346E-02-2.12355028E-05 3.89143120E-09-2.66012114E-13    2
-3.94270665E+04-1.06358097E+02-2.45152577E+00 9.82300716E-02-7.64106952E-06    3
-5.92657535E-08 3.01731657E-11-3.03544578E+04 4.00826943E+01                   4
P3                      H  15C   8O   4    0g    300.00   5000.00 1000.00      1
 2.71795749E+01 4.91068698E-02-1.99288263E-05 3.65349391E-09-2.49834250E-13    2
-3.22266459E+04-1.18937359E+02-2.01100329E+00 1.08675958E-01-3.44148082E-05    3
-3.47833015E-08 2.21692021E-11-2.29087623E+04 3.75347058E+01                   4
R4                      H  15C   8O   4    0g    300.00   5000.00 1000.00      1
 2.59598857E+01 4.81443385E-02-1.89443471E-05 3.40852140E-09-2.30281130E-13    2
-4.07763182E+04-1.10435207E+02-1.28722247E+00 9.90310920E-02-1.39790139E-05    3
-5.55053142E-08 2.99767784E-11-3.19775927E+04 3.64535974E+01                   4
P4                      H  15C   8O   4    0g    300.00   5000.00 1000.00      1
 2.85617754E+01 4.55860400E-02-1.80504508E-05 3.26230542E-09-2.21125314E-13    2
-3.26585998E+04-1.22450198E+02-2.13676497E-01 1.02938866E-01-2.49667709E-05    3
-4.50414375E-08 2.63183095E-11-2.35230822E+04 3.18508451E+01                   4
R5                      H  15C   8O   4    0g    300.00   5000.00 1000.00      1
 2.40907526E+01 5.25312001E-02-2.12573645E-05 3.88836147E-09-2.65437270E-13    2
-4.00416216E+04-1.04572434E+02-3.91098105E+00 1.08306625E-01-3.09279985E-05    3
-3.76944431E-08 2.30852242E-11-3.10217047E+04 4.58879743E+01                   4
P5                      H  15C   8O   4    0g    300.00   5000.00 1000.00      1
 2.60274675E+01 5.04535332E-02-2.05007044E-05 3.75943330E-09-2.57060742E-13    2
-3.41699643E+04-1.11883583E+02-2.88375567E+00 1.13198101E-01-4.65786794E-05    3
-2.20208883E-08 1.76399141E-11-2.51149410E+04 4.21909327E+01                   4
R6                      H  17C   9O   4    0g    300.00   5000.00 1000.00      1
 2.59763645E+01 5.78441832E-02-2.31189859E-05 4.19771118E-09-2.85204289E-13    2
-4.60476913E+04-1.12073299E+02-3.59354206E+00 1.16106250E-01-3.09169966E-05    3
-4.26334448E-08 2.55169567E-11-3.65073584E+04 4.69309102E+01                   4
P6                      H  17C   9O   4    0g    300.00   5000.00 1000.00      1
 2.69022021E+01 5.90895926E-02-2.41434678E-05 4.43521566E-09-3.03358315E-13    2
-3.96726004E+04-1.16715239E+02-2.74934038E+00 1.25137277E-01-5.76113744E-05    3
-1.38562657E-08 1.49106581E-11-3.04060018E+04 4.10337256E+01                   4
R7                      H  19C  10O   4    0g    300.00   5000.00 1000.00      1
 2.93339574E+01 6.38202426E-02-2.57395833E-05 4.70115665E-09-3.20700679E-13    2
-4.81964660E+04-1.30091395E+02-2.54043891E+00 1.16245895E-01-3.34134749E-06    3
-7.69768297E-08 3.82521905E-11-3.73493144E+04 4.39831977E+01                   4
P7                      H  19C  10O   4    0g    300.00   5000.00 1000.00      1
 3.03414843E+01 6.34982973E-02-2.58490350E-05 4.74511493E-09-3.24663881E-13    2
-4.19592408E+04-1.35698351E+02-3.11668793E+00 1.28837199E-01-3.52438322E-05    3
-4.54292642E-08 2.72011571E-11-3.10540947E+04 4.45599649E+01                   4
R8                      H  19C  10O   4    0g    300.00   5000.00 1000.00      1
 3.04229227E+01 6.16289681E-02-2.46357351E-05 4.47808417E-09-3.04644571E-13    2
-4.66870572E+04-1.35655615E+02-3.74557690E+00 1.18489262E-01 8.87754842E-07    3
-8.77611111E-08 4.35766804E-11-3.52244231E+04 5.04643283E+01                   4
P8                      H  19C  10O   4    0g    300.00   5000.00 1000.00      1
 3.06875722E+01 6.16364107E-02-2.48170358E-05 4.53127705E-09-3.09169198E-13    2
-4.05146291E+04-1.35557438E+02-4.56599117E+00 1.26196973E-01-1.86571532E-05    3
-6.75833173E-08 3.61871203E-11-2.89180024E+04 5.51758071E+01                   4
R9                      H  19C  10O   4    0g    300.00   5000.00 1000.00      1
 3.04232056E+01 6.16317418E-02-2.46373476E-05 4.47841409E-09-3.04667909E-13    2
-4.66849609E+04-1.35533268E+02-3.67281193E+00 1.18159249E-01 1.49026559E-06    3
-8.82642949E-08 4.37364104E-11-3.52358598E+04 5.02446158E+01                   4
P9                      H  19C  10O   4    0g    300.00   5000.00 1000.00      1
 3.01339951E+01 6.26026905E-02-2.52807646E-05 4.62226737E-09-3.15583147E-13    2
-4.04440210E+04-1.33533305E+02-5.27181011E+00 1.30164712E-01-2.77506471E-05    3
-5.85630913E-08 3.30286813E-11-2.89215537E+04 5.73761917E+01                   4
R10                     H  19C  10O   4    0g    300.00   5000.00 1000.00      1
 2.76444371E+01 6.56899197E-02-2.64470876E-05 4.81705699E-09-3.27723588E-13    2
-4.96549016E+04-1.21905407E+02-3.37069176E+00 1.27481063E-01-3.75638591E-05    3
-4.06665838E-08 2.53428401E-11-3.96432136E+04 4.47900591E+01                   4
P10                     H  19C  10O   4    0g    300.00   5000.00 1000.00      1
 2.94868879E+01 6.46787190E-02-2.63128198E-05 4.82064782E-09-3.29132674E-13    2
-4.31917438E+04-1.29610879E+02-2.77970610E+00 1.31728094E-01-4.64562923E-05    3
-3.34156213E-08 2.31103790E-11-3.29152865E+04 4.31254660E+01                   4
R11                     H  19C  10O   4    0g    300.00   5000.00 1000.00      1
 2.83101282E+01 6.51978631E-02-2.62949341E-05 4.79515888E-09-3.26518894E-13    2
-4.99655422E+04-1.26605566E+02-3.60908184E+00 1.26325305E-01-2.91315491E-05    3
-5.19096368E-08 2.98539886E-11-3.95753607E+04 4.54707761E+01                   4
P11                     H  19C  10O   4    0g    300.00   5000.00 1000.00      1
 2.89791022E+01 6.30735631E-02-2.53250675E-05 4.60478769E-09-3.12923617E-13    2
-4.28781439E+04-1.26575942E+02-3.19779098E+00 1.30131271E-01-4.38599750E-05    3
-3.70521464E-08 2.48541843E-11-3.27188703E+04 4.54403713E+01                   4
R12                     H  15C   8O   4    0g    300.00   5000.00 1000.00      1
 2.48901673E+01 5.10138502E-02-2.05037959E-05 3.73709798E-09-2.54592934E-13    2
-4.08284080E+04-1.08229950E+02-3.47134230E+00 1.07424308E-01-2.93250516E-05    3
-3.99268327E-08 2.40586759E-11-3.17202154E+04 4.41106828E+01                   4
P12                     H  15C   8O   4    0g    300.00   5000.00 1000.00      1
 2.59464331E+01 5.01882351E-02-2.03196476E-05 3.71856379E-09-2.53943507E-13    2
-3.46561753E+04-1.13868019E+02-5.11815707E+00 1.22423678E-01-6.21666609E-05    3
-1.02922892E-08 1.43070477E-11-2.52114151E+04 5.03866597E+01                   4
R13                     H  17C   9O   4    0g    300.00   5000.00 1000.00      1
 2.60814833E+01 5.87094653E-02-2.36603746E-05 4.31531509E-09-2.93956367E-13    2
-4.60121195E+04-1.13655709E+02-3.14092105E+00 1.20061954E-01-4.42973732E-05    3
-2.73529751E-08 1.97394619E-11-3.67226565E+04 4.26639581E+01                   4
P13                     H  17C   9O   4    0g    300.00   5000.00 1000.00      1
 2.53700522E+01 6.10302714E-02-2.48581518E-05 4.54523692E-09-3.09536948E-13    2
-3.94148940E+04-1.10916749E+02-4.48786790E+00 1.30888394E-01-6.73613522E-05    3
-6.02632368E-09 1.26216853E-11-3.03065284E+04 4.69651889E+01                   4
R14                     H  19C  10O   4    0g    300.00   5000.00 1000.00      1
 2.84763084E+01 6.50039288E-02-2.62094528E-05 4.77866919E-09-3.25352639E-13    2
-5.00147297E+04-1.26531208E+02-2.97787071E+00 1.24395710E-01-2.64138834E-05    3
-5.38246022E-08 3.03929994E-11-3.97318367E+04 4.32510589E+01                   4
P14                     H  19C  10O   4    0g    300.00   5000.00 1000.00      1
 2.81977973E+01 6.59628692E-02-2.66414849E-05 4.85353077E-09-3.29976315E-13    2
-4.27115113E+04-1.24906224E+02-4.24413194E+00 1.37589752E-01-5.86798374E-05    3
-2.23228876E-08 1.95483848E-11-3.26339194E+04 4.76177207E+01                   4
R15                     H  17C   9O   4    0g    300.00   5000.00 1000.00      1
 2.64788849E+01 5.80327509E-02-2.33428695E-05 4.25431599E-09-2.89737367E-13    2
-4.30059698E+04-1.15811387E+02-2.40122639E+00 1.08354033E-01-1.06765146E-05    3
-6.27934053E-08 3.25133744E-11-3.33541315E+04 4.11231813E+01                   4
P15                     H  17C   9O   4    0g    300.00   5000.00 1000.00      1
 2.88729527E+01 5.52939628E-02-2.22752511E-05 4.06394313E-09-2.76974589E-13    2
-3.76356564E+04-1.26074748E+02-1.30104018E+00 1.14253236E-01-2.84835274E-05    3
-4.56561472E-08 2.67328187E-11-2.78889782E+04 3.62713687E+01                   4
R16                     H  19C  10O   4    0g    300.00   5000.00 1000.00      1
 2.92940250E+01 6.35286832E-02-2.55444592E-05 4.65662144E-09-3.17256650E-13    2
-4.69480365E+04-1.30601733E+02-2.61908218E+00 1.16714296E-01-3.87998347E-06    3
-7.76567404E-08 3.89086124E-11-3.61681784E+04 4.33971367E+01                   4
P16                     H  19C  10O   4    0g    300.00   5000.00 1000.00      1
 3.10342466E+01 6.20802426E-02-2.51295282E-05 4.59883287E-09-3.14079021E-13    2
-4.12406184E+04-1.36682159E+02-1.61538929E+00 1.23878373E-01-2.66825727E-05    3
-5.38467639E-08 3.03826207E-11-3.05520077E+04 3.95775552E+01                   4
R17                     H  17C   9O   4    0g    300.00   5000.00 1000.00      1
 2.73674411E+01 5.73324974E-02-2.31234914E-05 4.22316420E-09-2.88074921E-13    2
-4.36062689E+04-1.20300910E+02-2.60677759E+00 1.09106019E-01-8.19301678E-06    3
-6.75364193E-08 3.46038985E-11-3.35818738E+04 4.26544773E+01                   4
P17                     H  17C   9O   4    0g    300.00   5000.00 1000.00      1
 2.77927015E+01 5.81516911E-02-2.37891647E-05 4.37654192E-09-2.99747938E-13    2
-3.85244600E+04-1.22886944E+02-3.15682159E+00 1.20168222E-01-3.61474701E-05    3
-3.93797548E-08 2.46001532E-11-2.85534019E+04 4.33693829E+01                   4
R18                    H  19C  10O   4    0g    300.00   5000.00 1000.00      1
 3.08468134E+01 6.07663005E-02-2.41726800E-05 4.37934271E-09-2.97231626E-13    2
-4.96538744E+04-1.37951626E+02-2.42900119E+00 1.20726919E-01-1.37906482E-05    3
-6.99158564E-08 3.67927259E-11-3.87120282E+04 4.21919387E+01                   4
P18                    H  19C  10O   4    0g    300.00   5000.00 1000.00      1
 3.13259548E+01 6.17080795E-02-2.49426586E-05 4.55912497E-09-3.11074122E-13    2
-4.44820382E+04-1.40391239E+02-2.43778342E+00 1.29287201E-01-3.75016151E-05    3
-4.45773266E-08 2.74173375E-11-3.36338376E+04 4.09265659E+01                   4
R19                     H  19C  10O   4    0g    300.00   5000.00 1000.00      1
 3.12007411E+01 5.97198689E-02-2.35973354E-05 4.25774123E-09-2.88227032E-13    2
-4.83247244E+04-1.35551149E+02-8.74513821E-01 1.10987373E-01 8.40989972E-06    3
-9.21628319E-08 4.48044495E-11-3.75129687E+04 3.95560571E+01                   4
P19                     H  19C  10O   4    0g    300.00   5000.00 1000.00      1
 3.37041304E+01 5.69612866E-02-2.25515719E-05 4.07562116E-09-2.76251935E-13    2
-4.19685783E+04-1.48889832E+02-3.07679305E-01 1.15846928E-01-2.65865807E-06    3
-8.30807662E-08 4.19870466E-11-3.07407018E+04 3.56537134E+01                   4
R20                     H  15C   8O   4    0g    300.00   5000.00 1000.00      1
 2.44354264E+01 5.23504346E-02-2.12355028E-05 3.89143120E-09-2.66012114E-13    2
-3.94270665E+04-1.06358097E+02-2.45152577E+00 9.82300716E-02-7.64106952E-06    3
-5.92657535E-08 3.01731657E-11-3.03544578E+04 4.00826943E+01                   4
P20                     H  15C   8O   4    0g    300.00   5000.00 1000.00      1
 2.59928065E+01 5.06594876E-02-2.06407026E-05 3.79307745E-09-2.59779424E-13    2
-3.60788891E+04-1.13580120E+02-2.67850567E+00 1.06465734E-01-2.75968590E-05    3
-4.06863453E-08 2.39090514E-11-2.67500016E+04 4.08773806E+01                   4
R21                     H  17C   9O   4    0g    300.00   5000.00 1000.00      1
 2.64788849E+01 5.80327509E-02-2.33428695E-05 4.25431599E-09-2.89737367E-13    2
-4.30059698E+04-1.15811387E+02-2.40122639E+00 1.08354033E-01-1.06765146E-05    3
-6.27934053E-08 3.25133744E-11-3.33541315E+04 4.11231813E+01                   4
P21                     H  17C   9O   4    0g    300.00   5000.00 1000.00      1
 2.65809022E+01 5.88866914E-02-2.39719392E-05 4.39657377E-09-3.00494820E-13    2
-3.91271703E+04-1.16149766E+02-3.44231728E+00 1.21136522E-01-4.26842635E-05    3
-3.08133640E-08 2.12486651E-11-2.95463830E+04 4.46418463E+01                   4
R22                     H  19C  10O   4    0g    300.00   5000.00 1000.00      1
 2.92940250E+01 6.35286832E-02-2.55444592E-05 4.65662144E-09-3.17256650E-13    2
-4.69480365E+04-1.30601733E+02-2.61908218E+00 1.16714296E-01-3.87998347E-06    3
-7.76567404E-08 3.89086124E-11-3.61681784E+04 4.33971367E+01                   4
P22                     H  19C  10O   4    0g    300.00   5000.00 1000.00      1
 2.95209585E+01 6.36869223E-02-2.56713791E-05 4.68451646E-09-3.19282422E-13    2
-4.30144990E+04-1.30901065E+02-3.37998606E+00 1.28188455E-01-3.36459180E-05    3
-4.79475178E-08 2.85334638E-11-3.23699834E+04 4.61256085E+01                   4
R23                     H  15C   8O   4    0g    300.00   5000.00 1000.00      1
 2.59598857E+01 4.81443385E-02-1.89443471E-05 3.40852140E-09-2.30281130E-13    2
-4.07763182E+04-1.10435207E+02-1.28722247E+00 9.90310920E-02-1.39790139E-05    3
-5.55053142E-08 2.99767784E-11-3.19775927E+04 3.64535974E+01                   4
P23                     H  15C   8O   4    0g    300.00   5000.00 1000.00      1
 2.77707106E+01 4.64485761E-02-1.84165747E-05 3.33129308E-09-2.25928272E-13    2
-3.67208084E+04-1.21534431E+02-2.23985638E+00 1.08715102E-01-3.35613486E-05    3
-3.83430092E-08 2.42301213E-11-2.73057512E+04 3.88089961E+01                   4
R24                     H  19C  10O   4    0g    300.00   5000.00 1000.00      1
 3.11956912E+01 5.97255341E-02-2.35998040E-05 4.25821616E-09-2.88260634E-13    2
-4.83251658E+04-1.37599557E+02-9.51833731E-01 1.11350961E-01 7.72076111E-06    3
-9.15691305E-08 4.46121147E-11-3.75010634E+04 3.78426097E+01                   4
P24                     H  19C  10O   4    0g    300.00   5000.00 1000.00      1
 2.45179598E+01 4.33189113E-02-1.73045300E-05 3.14623665E-09-2.14153489E-13    2
-3.97813905E+04-1.02388439E+02-9.37681339E-01 7.96262398E-02 2.11525623E-05    3
-8.64695086E-08 3.99927552E-11-3.09736598E+04 3.76918622E+01                   4
R25                     H  19C  10O   4    0g    300.00   5000.00 1000.00      1
 2.83100484E+01 6.51979526E-02-2.62949731E-05 4.79516638E-09-3.26519424E-13    2
-4.99655489E+04-1.26605075E+02-3.61028069E+00 1.26330921E-01-2.91421688E-05    3
-5.19005026E-08 2.98510329E-11-3.95751756E+04 4.54764565E+01                   4
P25                     H  19C  10O   4    0g    300.00   5000.00 1000.00      1
 2.91891240E+01 6.48426078E-02-2.62350447E-05 4.79030011E-09-3.26340257E-13    2
-4.20387303E+04-1.29306203E+02-3.97096135E+00 1.38999606E-01-6.21935066E-05    3
-1.93388586E-08 1.86105203E-11-3.17757007E+04 4.68271099E+01                   4
R26                     H  13C   7O   4    0g    300.00   5000.00 1000.00      1
 2.20561979E+01 4.50960964E-02-1.80390790E-05 3.27696207E-09-2.22714073E-13    2
-3.70546873E+04-9.24938017E+01-2.29385573E+00 9.58083631E-02-3.23542316E-05    3
-2.74589239E-08 1.83607153E-11-2.93571799E+04 3.77126538E+01                   4
P26                     H  13C   7O   4    0g    300.00   5000.00 1000.00      1
 2.39010325E+01 4.31538949E-02-1.73385821E-05 3.15776388E-09-2.14954949E-13    2
-2.89475363E+04-1.01184024E+02-2.10178269E+00 1.02454017E-01-4.82552289E-05    3
-1.33239425E-08 1.37822155E-11-2.10027724E+04 3.65484011E+01                   4
R27                     H  17C   9O   4    0g    300.00   5000.00 1000.00      1
 2.64975396E+01 5.80118484E-02-2.33337680E-05 4.25256575E-09-2.89613575E-13    2
-4.30045726E+04-1.14827442E+02-2.13991538E+00 1.07148042E-01-8.41785679E-06    3
-6.47235323E-08 3.31350523E-11-3.33948934E+04 4.09786591E+01                   4
P27                     H  17C   9O   4    0g    300.00   5000.00 1000.00      1
 2.93700081E+01 5.44571585E-02-2.18713262E-05 3.98383468E-09-2.71267674E-13    2
-3.58766806E+04-1.29105601E+02-2.27380101E+00 1.19016649E-01-3.57072360E-05    3
-4.13836979E-08 2.58868306E-11-2.58348425E+04 4.03701613E+01                   4
R28                     H  19C  10O   4    0g    300.00   5000.00 1000.00      1
 3.02951146E+01 6.35274619E-02-2.55439273E-05 4.65651914E-09-3.17249414E-13    2
-4.72461010E+04-1.33111199E+02-1.60342219E+00 1.16641621E-01-3.74339166E-06    3
-7.77737460E-08 3.89463637E-11-3.64687619E+04 4.08199784E+01                   4
P28                     H  19C  10O   4    0g    300.00   5000.00 1000.00      1
 3.03068679E+01 6.32628775E-02-2.56930614E-05 4.70969266E-09-3.21930066E-13    2
-4.07010583E+04-1.34355268E+02-2.39019039E+00 1.25983832E-01-2.99561155E-05    3
-5.09524483E-08 2.94222214E-11-3.00292841E+04 4.19735504E+01                   4
R29                     H  15C   8O   4    0g    300.00   5000.00 1000.00      1
 2.46701679E+01 5.07155502E-02-2.02534979E-05 3.67578155E-09-2.49677388E-13    2
-4.06972168E+04-1.05856227E+02-2.24145156E+00 1.02938884E-01-2.36002878E-05    3
-4.40320777E-08 2.53771939E-11-3.20199537E+04 3.89407798E+01                   4
P29                     H  15C   8O   4    0g    300.00   5000.00 1000.00      1
 2.58695738E+01 5.01795962E-02-2.02947111E-05 3.71136547E-09-2.53324129E-13    2
-3.41931353E+04-1.10642388E+02-1.99121324E+00 1.10227589E-01-4.41030591E-05    3
-2.25756286E-08 1.75300898E-11-2.54462640E+04 3.79364169E+01                   4
R30                     H  19C  10O   4    0g    300.00   5000.00 1000.00      1
 2.96181446E+01 6.17108453E-02-2.42496262E-05 4.35828772E-09-2.94194632E-13    2
-4.81826463E+04-1.31006775E+02-2.10717773E+00 1.16279048E-01-4.33594493E-06    3
-7.89444066E-08 4.01237138E-11-3.76835644E+04 4.12264818E+01                   4
P30                     H  19C  10O   4    0g    300.00   5000.00 1000.00      1
 3.18553125E+01 6.02414055E-02-2.41617340E-05 4.39771946E-09-2.99316469E-13    2
-4.20547610E+04-1.40962757E+02-2.05466773E+00 1.24101887E-01-2.22598792E-05    3
-6.20769834E-08 3.41816866E-11-3.10357641E+04 4.19465303E+01                   4
R31                     H  17C   9O   4    0g    300.00   5000.00 1000.00      1
 2.72997264E+01 5.63566175E-02-2.24864772E-05 4.07921620E-09-2.77014596E-13    2
-4.45625493E+04-1.19472453E+02-2.21873859E+00 1.09940475E-01-1.42275332E-05    3
-6.12634295E-08 3.26140504E-11-3.48760610E+04 4.02252769E+01                   4
P31                     H  17C   9O   4    0g    300.00   5000.00 1000.00      1
 2.76462340E+01 5.71722061E-02-2.31383534E-05 4.22915452E-09-2.88425337E-13    2
-3.75952445E+04-1.19007705E+02-2.15354099E+00 1.18905852E-01-3.98523840E-05    3
-3.42188257E-08 2.28030088E-11-2.81425840E+04 4.04539726E+01                   4
R32                     H  15C   8O   4    0g    300.00   5000.00 1000.00      1
 2.44212444E+01 5.23663315E-02-2.12424263E-05 3.89276280E-09-2.66106306E-13    2
-3.94281831E+04-1.06964077E+02-2.65572419E+00 9.91780774E-02-9.42330573E-06    3
-5.77388110E-08 2.96804438E-11-3.03227344E+04 4.03594476E+01                   4
P32                     H  15C   8O   4    0g    300.00   5000.00 1000.00      1
 2.33140216E+01 5.40787613E-02-2.19387084E-05 4.00019822E-09-2.71879351E-13    2
-3.36166135E+04-9.95462458E+01-3.99089314E+00 1.18222355E-01-6.03944450E-05    3
-7.14311313E-09 1.23655873E-11-2.53456191E+04 4.46619820E+01                   4
R33                     H  17C   9O   4    0g    300.00   5000.00 1000.00      1
 2.64737853E+01 5.80384707E-02-2.33453615E-05 4.25479541E-09-2.89771285E-13    2
-4.30064046E+04-1.16590978E+02-2.47814274E+00 1.08714617E-01-1.13586297E-05    3
-6.22065276E-08 3.23234278E-11-3.33422627E+04 4.06766360E+01                   4
P33                     H  17C   9O   4    0g    300.00   5000.00 1000.00      1
 2.69657613E+01 5.84828801E-02-2.38038868E-05 4.36527083E-09-2.98331418E-13    2
-3.78422572E+04-1.18422647E+02-3.37622431E+00 1.22365601E-01-4.52970039E-05    3
-2.88843591E-08 2.07587209E-11-2.82235108E+04 4.37984596E+01                   4
R34                     H  19C  10O   4    0g    300.00   5000.00 1000.00      1
 3.02698612E+01 6.35557719E-02-2.55562578E-05 4.65889077E-09-3.17417177E-13    2
-4.72481173E+04-1.35728574E+02-1.97005233E+00 1.18346806E-01-6.95286397E-06    3
-7.50218022E-08 3.80578406E-11-3.64118747E+04 3.97879724E+01                   4
P34                     H  19C  10O   4    0g    300.00   5000.00 1000.00      1
 3.00629638E+01 6.35727382E-02-2.58329623E-05 4.73686143E-09-3.23853204E-13    2
-4.18897787E+04-1.34197119E+02-3.43247861E+00 1.29950942E-01-3.67678655E-05    3
-4.53508336E-08 2.76571409E-11-3.10655954E+04 4.59076657E+01                   4
R35                     H  19C  10O   4    0g    300.00   5000.00 1000.00      1
 3.08468134E+01 6.07663005E-02-2.41726800E-05 4.37934271E-09-2.97231626E-13    2
-4.96538744E+04-1.37951626E+02-2.42900119E+00 1.20726919E-01-1.37906482E-05    3
-6.99158564E-08 3.67927259E-11-3.87120282E+04 4.21919387E+01                   4
P35                     H  19C  10O   4    0g    300.00   5000.00 1000.00      1 
 3.07705956E+01 6.23930521E-02-2.52489598E-05 4.61837819E-09-3.15261038E-13    2
-4.52810902E+04-1.40140106E+02-4.04104017E+00 1.35010442E-01-4.76778254E-05    3
-3.56761177E-08 2.44468741E-11-3.42320898E+04 4.61063977E+01                   4
R36                     H  17C   9O   4    0g    300.00   5000.00 1000.00      1  
 2.73674411E+01 5.73324974E-02-2.31234914E-05 4.22316420E-09-2.88074921E-13    2
-4.36062689E+04-1.20300910E+02-2.60677759E+00 1.09106019E-01-8.19301678E-06    3
-6.75364193E-08 3.46038985E-11-3.35818738E+04 4.26544773E+01                   4
P36                     H  17C   9O   4    0g    300.00   5000.00 1000.00      1
 2.77927015E+01 5.81516911E-02-2.37891647E-05 4.37654192E-09-2.99747938E-13    2
-3.85244600E+04-1.22886944E+02-3.15682159E+00 1.20168222E-01-3.61474701E-05    3
-3.93797548E-08 2.46001532E-11-2.85534019E+04 4.33693829E+01                   4
R37                     H  15C   8O   4    0g    300.00   5000.00 1000.00      1
 2.59598857E+01 4.81443385E-02-1.89443471E-05 3.40852140E-09-2.30281130E-13    2
-4.07763182E+04-1.10435207E+02-1.28722247E+00 9.90310920E-02-1.39790139E-05    3
-5.55053142E-08 2.99767784E-11-3.19775927E+04 3.64535974E+01                   4
P37                     H  15C   8O   4    0g    300.00   5000.00 1000.00      1
 2.85703051E+01 4.49856736E-02-1.76631329E-05 3.17450004E-09-2.14347926E-13    2
-3.42583444E+04-1.23233620E+02-1.23595779E+00 1.06957975E-01-3.05478171E-05    3
-4.28427622E-08 2.64266315E-11-2.50022342E+04 3.57676029E+01                   4
R38                     H  15C   8O   4    0g    300.00   5000.00 1000.00      1
 2.59598857E+01 4.81443385E-02-1.89443471E-05 3.40852140E-09-2.30281130E-13    2
-4.07763182E+04-1.10435207E+02-1.28722247E+00 9.90310920E-02-1.39790139E-05    3
-5.55053142E-08 2.99767784E-11-3.19775927E+04 3.64535974E+01                   4
P38                     H  15C   8O   4    0g    300.00   5000.00 1000.00      1
 2.85890461E+01 4.49908138E-02-1.76720703E-05 3.17703083E-09-2.14565297E-13    2
-3.40903765E+04-1.23089542E+02-2.79189331E-01 1.02025082E-01-2.09886802E-05    3
-5.09840747E-08 2.90024048E-11-2.49720402E+04 3.16564361E+01                   4
R39                     H  19C  10O   4    0g    300.00   5000.00 1000.00      1
 3.11977981E+01 5.97231704E-02-2.35987741E-05 4.25801801E-09-2.88246614E-13    2
-4.83249817E+04-1.36919358E+02-9.19580307E-01 1.11199299E-01 8.00821015E-06    3
-9.18167669E-08 4.46923376E-11-3.75060297E+04 3.83830834E+01                   4
P39                     H  19C  10O   4    0g    300.00   5000.00 1000.00      1
 3.35658187E+01 5.72520543E-02-2.27059519E-05 4.10814076E-09-2.78668569E-13    2
-4.14545559E+04-1.49729147E+02 4.71214137E-02 1.12757678E-01 4.45784247E-06    3
-8.95379778E-08 4.40888787E-11-3.02524985E+04 3.27890537E+01                   4
R40                     H  19C  10O   4    0g    300.00   5000.00 1000.00      1
 3.11977981E+01 5.97231704E-02-2.35987741E-05 4.25801801E-09-2.88246614E-13    2
-4.83249817E+04-1.36919358E+02-9.19580307E-01 1.11199299E-01 8.00821015E-06    3
-9.18167669E-08 4.46923376E-11-3.75060297E+04 3.83830834E+01                   4
P40                     H  19C  10O   4    0g    300.00   5000.00 1000.00      1
 3.36999483E+01 5.69024194E-02-2.25113599E-05 4.06625022E-09-2.75515896E-13    2
-4.20892995E+04-1.49416696E+02-5.80774868E-01 1.17079778E-01-4.62989017E-06    3
-8.18579668E-08 4.17454165E-11-3.08271871E+04 3.63486393E+01                   4
R41                     H  19C  10O   4    0g    300.00   5000.00 1000.00      1
 3.11977981E+01 5.97231704E-02-2.35987741E-05 4.25801801E-09-2.88246614E-13    2
-4.83249817E+04-1.36919358E+02-9.19580307E-01 1.11199299E-01 8.00821015E-06    3
-9.18167669E-08 4.46923376E-11-3.75060297E+04 3.83830834E+01                   4
P41                     H  19C  10O   4    0g    300.00   5000.00 1000.00      1
 3.37444258E+01 5.68849818E-02-2.25119852E-05 4.06736166E-09-2.75641220E-13    2
-4.10151113E+04-1.49536190E+02 2.96620659E-01 1.12561978E-01 4.24799328E-06    3
-8.95148206E-08 4.41924507E-11-2.98703444E+04 3.24773335E+01                   4
R42                     H  19C  10O   4    0g    300.00   5000.00 1000.00      1
 3.04169528E+01 6.16381121E-02-2.46400198E-05 4.47892025E-09-3.04703491E-13    2
-4.66856133E+04-1.35845888E+02-3.76975935E+00 1.18608925E-01 6.46050230E-07    3
-8.75424953E-08 4.35039077E-11-3.52207920E+04 5.03536354E+01                   4
P42                     H  19C  10O   4    0g    300.00   5000.00 1000.00      1
 2.77719029E+01 6.86897773E-02-2.78269357E-05 5.09008769E-09-3.47352786E-13    2
-4.11461772E+04-1.21881744E+02-5.78258450E+00 1.27969899E-01-1.54820760E-05    3
-7.06219142E-08 3.71302987E-11-2.99697403E+04 6.02532581E+01                   4
R43                     H  17C   9O   4    0g    300.00   5000.00 1000.00      1
 2.60814833E+01 5.87094653E-02-2.36603746E-05 4.31531509E-09-2.93956367E-13    2
-4.60121195E+04-1.13655709E+02-3.14092105E+00 1.20061954E-01-4.42973732E-05    3
-2.73529751E-08 1.97394619E-11-3.67226565E+04 4.26639581E+01                   4
P43                     H  17C   9O   4    0g    300.00   5000.00 1000.00      1
 2.74823013E+01 5.83554313E-02-2.38466106E-05 4.38397685E-09-3.00102155E-13    2
-3.77702181E+04-1.19588023E+02-3.14317114E+00 1.27599910E-01-6.16809492E-05    3
-1.09223601E-08 1.40713083E-11-2.82509042E+04 4.30899722E+01                   4
R44                     H  15C   8O   4    0g    300.00   5000.00 1000.00      1
 2.39028908E+01 5.12401708E-02-2.04348922E-05 3.70778110E-09-2.51891541E-13    2
-3.91326206E+04-9.83280820E+01-1.64825031E+00 9.63705307E-02-1.17397907E-05    3
-5.23071671E-08 2.73685139E-11-3.06063606E+04 4.04123760E+01                   4
P44                     H  15C   8O   4    0g    300.00   5000.00 1000.00      1
 2.74695501E+01 4.77619101E-02-1.91688074E-05 3.49249283E-09-2.37939327E-13    2
-3.17781362E+04-1.18343627E+02-1.09460754E+00 1.07761339E-01-3.79636948E-05    3
-2.98578982E-08 2.03548594E-11-2.27695074E+04 3.42893514E+01                   4
R45                     H  15C   8O   4    0g    300.00   5000.00 1000.00      1
 2.46701679E+01 5.07155502E-02-2.02534979E-05 3.67578155E-09-2.49677388E-13    2
-4.06972168E+04-1.05856227E+02-2.24145156E+00 1.02938884E-01-2.36002878E-05    3
-4.40320777E-08 2.53771939E-11-3.20199537E+04 3.89407798E+01                   4
P45                     H  15C   8O   4    0g    300.00   5000.00 1000.00      1
 2.59414934E+01 5.02007554E-02-2.03159015E-05 3.71584097E-09-2.53626297E-13    2
-3.29663594E+04-1.11978648E+02-2.66706464E+00 1.15263545E-01-5.48747521E-05    3
-1.30310201E-08 1.44732564E-11-2.41689953E+04 3.97105398E+01                   4
R46                     H  19C  10O   4    0g    300.00   5000.00 1000.00      1
 2.92940250E+01 6.35286832E-02-2.55444592E-05 4.65662144E-09-3.17256650E-13    2
-4.69480365E+04-1.30601733E+02-2.61908218E+00 1.16714296E-01-3.87998347E-06    3
-7.76567404E-08 3.89086124E-11-3.61681784E+04 4.33971367E+01                   4
P46                     H  19C  10O   4    0g    300.00   5000.00 1000.00      1
 3.05195365E+01 6.29981536E-02-2.55695963E-05 4.68487015E-09-3.20121225E-13    2
-3.90481629E+04-1.36760610E+02-3.85288699E+00 1.34726947E-01-4.72941914E-05    3
-3.62298237E-08 2.48063685E-11-2.81471639E+04 4.71034587E+01                   4
R47                     H  19C  10O   4    0g    300.00   5000.00 1000.00      1
 3.11977981E+01 5.97231704E-02-2.35987741E-05 4.25801801E-09-2.88246614E-13    2
-4.83249817E+04-1.36919358E+02-9.19580307E-01 1.11199299E-01 8.00821015E-06    3
-9.18167669E-08 4.46923376E-11-3.75060297E+04 3.83830834E+01                   4
P47                     H  19C  10O   4    0g    300.00   5000.00 1000.00      1
 3.21352575E+01 5.64102578E-02-2.22991051E-05 4.02593562E-09-2.72696836E-13    2
-4.01001162E+04-1.43573238E+02-2.24369715E+00 1.17401308E-01-6.00326439E-06    3
-8.07373026E-08 4.14593806E-11-2.88500485E+04 4.25356052E+01                   4
R48                     H  19C  10O   4    0g    300.00   5000.00 1000.00      1
 2.84763084E+01 6.50039288E-02-2.62094528E-05 4.77866919E-09-3.25352639E-13    2
-5.00147297E+04-1.26531208E+02-2.97787071E+00 1.24395710E-01-2.64138834E-05    3
-5.38246022E-08 3.03929994E-11-3.97318367E+04 4.32510589E+01                   4
P48                     H  19C  10O   4    0g    300.00   5000.00 1000.00      1
 2.96318984E+01 6.43863306E-02-2.61606750E-05 4.78903153E-09-3.26806298E-13    2
-4.32036902E+04-1.29082673E+02-2.54881367E+00 1.30459795E-01-4.33082860E-05    3
-3.68676741E-08 2.44297128E-11-3.29316278E+04 4.33498360E+01                   4
R49                     H  19C  10O   4    0g    300.00   5000.00 1000.00      1
 3.04163475E+01 6.16394275E-02-2.46406944E-05 4.47905772E-09-3.04713434E-13    2
-4.66854846E+04-1.35907632E+02-3.76989340E+00 1.18608317E-01 6.47991974E-07    3
-8.75438158E-08 4.35041851E-11-3.52207397E+04 5.02896629E+01                   4
P49                     H  19C  10O   4    0g    300.00   5000.00 1000.00      1
 3.13200628E+01 6.18354454E-02-2.50622650E-05 4.59230349E-09-3.13975874E-13    2
-4.09652650E+04-1.41534306E+02-4.56480986E+00 1.28425082E-01-2.13546129E-05    3
-6.62715726E-08 3.59830474E-11-2.92081151E+04 5.23888301E+01                   4
R50                     H  17C   9O   4    0g    300.00   5000.00 1000.00      1
 2.74544631E+01 5.61938403E-02-2.23924436E-05 4.05682617E-09-2.75191369E-13    2
-4.32193329E+04-1.19968158E+02-1.60909351E+00 1.05602258E-01-3.57831177E-06    3
-7.17203740E-08 3.62187776E-11-3.35298265E+04 3.80631379E+01                   4
P50                     H  17C   9O   4    0g    300.00   5000.00 1000.00      1
 2.86753593E+01 5.53337500E-02-2.22030757E-05 4.03653605E-09-2.74326023E-13    2
-3.74548144E+04-1.23917471E+02-1.19093427E+00 1.12338769E-01-2.22575852E-05    3
-5.33225000E-08 2.98752207E-11-2.78062910E+04 3.69441974E+01                   4
R51                     H  17C   9O   4    0g    300.00   5000.00 1000.00      1
 2.72997264E+01 5.63566175E-02-2.24864772E-05 4.07921620E-09-2.77014596E-13    2
-4.45625493E+04-1.19472453E+02-2.21873859E+00 1.09940475E-01-1.42275332E-05    3
-6.12634295E-08 3.26140504E-11-3.48760610E+04 4.02252769E+01                   4
P51                     H  17C   9O   4    0g    300.00   5000.00 1000.00      1
 2.83127448E+01 5.62154937E-02-2.27287183E-05 4.15558784E-09-2.83602053E-13    2
-3.82329232E+04-1.22135753E+02-1.66837899E+00 1.15849924E-01-3.24790352E-05    3
-4.13301232E-08 2.51618667E-11-2.85826542E+04 3.89524766E+01                   4
R52                     H  19C  10O   4    0g    300.00   5000.00 1000.00      1
 2.96181446E+01 6.17108453E-02-2.42496262E-05 4.35828772E-09-2.94194632E-13    2
-4.81826463E+04-1.31006775E+02-2.10717773E+00 1.16279048E-01-4.33594493E-06    3
-7.89444066E-08 4.01237138E-11-3.76835644E+04 4.12264818E+01                   4
P52                     H  19C  10O   4    0g    300.00   5000.00 1000.00      1
 3.09891684E+01 6.20458002E-02-2.50975838E-05 4.59100609E-09-3.13457939E-13    2
-4.20384320E+04-1.35933931E+02-1.88215720E+00 1.23866318E-01-2.50106415E-05    3
-5.63598659E-08 3.14489819E-11-3.12727305E+04 4.15835463E+01                   4
R53                     H  15C   8O   4    0g    300.00   5000.00 1000.00      1
 2.40951110E+01 5.25263113E-02-2.12552344E-05 3.88795167E-09-2.65408277E-13    2
-4.00412458E+04-1.03788288E+02-3.84479442E+00 1.07995909E-01-3.03396939E-05    3
-3.82009124E-08 2.32492161E-11-3.10319077E+04 4.63854689E+01                   4
P53                     H  15C   8O   4    0g    300.00   5000.00 1000.00      1
 2.60646626E+01 5.10506984E-02-2.08995461E-05 3.85109554E-09-2.64191686E-13    2
-3.40022374E+04-1.13322534E+02-2.01096484E+00 1.06678457E-01-3.17439722E-05    3
-3.46481882E-08 2.13914100E-11-2.48767283E+04 3.77769050E+01                   4
R54                     H  17C   9O   4    0g    300.00   5000.00 1000.00      1
 2.59763645E+01 5.78441832E-02-2.31189859E-05 4.19771118E-09-2.85204289E-13    2
-4.60476913E+04-1.12073299E+02-3.59354206E+00 1.16106250E-01-3.09169966E-05    3
-4.26334448E-08 2.55169567E-11-3.65073584E+04 4.69309102E+01                   4
P54                     H  17C   9O   4    0g    300.00   5000.00 1000.00      1
 2.71738089E+01 5.87127782E-02-2.39960344E-05 4.41130931E-09-3.01949177E-13    2
-3.94264123E+04-1.18689316E+02-2.82048851E+00 1.24978972E-01-5.65610448E-05    3
-1.50439465E-08 1.52955879E-11-3.00137044E+04 4.10485826E+01                   4
R55                     H  19C  10O   4    0g    300.00   5000.00 1000.00      1
 2.93101916E+01 6.51977921E-02-2.62949032E-05 4.79515293E-09-3.26518473E-13    2
-5.02636875E+04-1.29321454E+02-2.60821084E+00 1.26321305E-01-2.91240823E-05    3
-5.19160025E-08 2.98560354E-11-3.98736470E+04 4.27511289E+01                   4
P55                     H  19C  10O   4    0g    300.00   5000.00 1000.00      1
 2.96270201E+01 6.60485785E-02-2.69302431E-05 4.93596627E-09-3.36945656E-13    2
-4.25493985E+04-1.30807300E+02-2.64606655E+00 1.37022912E-01-5.90083785E-05    3
-2.10072305E-08 1.88237894E-11-3.24678332E+04 4.09887661E+01                   4
R56                     H  19C  10O   4    0g    300.00   5000.00 1000.00      1
 2.93366759E+01 6.38243460E-02-2.57428547E-05 4.70193912E-09-3.20762407E-13    2
-4.81956010E+04-1.29712037E+02-2.43380866E+00 1.15744260E-01-2.41490103E-06    3
-7.77407715E-08 3.84889621E-11-3.73656042E+04 4.38813142E+01                   4
P56                     H  19C  10O   4    0g    300.00   5000.00 1000.00      1
 2.97264638E+01 6.42613426E-02-2.61934330E-05 4.81228441E-09-3.29441569E-13    2
-4.31510946E+04-1.32507292E+02-3.67689924E+00 1.27957955E-01-3.12692375E-05    3
-4.94175175E-08 2.85171409E-11-3.21706018E+04 4.78755878E+01                   4
R57                     H  13C   7O   4    0g    300.00   5000.00 1000.00      1
 2.26348557E+01 4.44457776E-02-1.77447443E-05 3.21858256E-09-2.18497606E-13    2
-3.40625517E+04-9.41940566E+01-2.52776211E+00 9.09722635E-02-1.19317265E-05    3
-5.23530796E-08 2.80782116E-11-2.59024702E+04 4.15976620E+01                   4
P57                     H  13C   7O   4    0g    300.00   5000.00 1000.00      1
 2.19701274E+01 4.71741696E-02-1.93823352E-05 3.57300502E-09-2.44959874E-13    2
-2.74129054E+04-9.34455189E+01-4.43012210E+00 1.06780348E-01-5.07641769E-05    3
-1.17159392E-08 1.30976716E-11-1.92407348E+04 4.67191485E+01                   4
R58                     H  15C   8O   4    0g    300.00   5000.00 1000.00      1
 2.44607793E+01 5.16638536E-02-2.08222394E-05 3.80197458E-09-2.59330873E-13    2
-3.93744288E+04-1.04278737E+02-1.34486491E+00 9.72623819E-02-1.30993828E-05    3
-5.07874180E-08 2.66868466E-11-3.07270851E+04 3.59288263E+01                   4
P58                     H  15C   8O   4    0g    300.00   5000.00 1000.00      1
 2.52684690E+01 5.18901444E-02-2.11730632E-05 3.88729907E-09-2.65827801E-13    2
-3.33251081E+04-1.10661992E+02-3.78685673E+00 1.13418437E-01-4.23432709E-05    3
-2.75740642E-08 1.97629624E-11-2.41603375E+04 4.45305282E+01                   4
R59                     H  17C   9O   4    0g    300.00   5000.00 1000.00      1
 2.74544631E+01 5.61938403E-02-2.23924436E-05 4.05682617E-09-2.75191369E-13    2
-4.32193329E+04-1.19968158E+02-1.60909351E+00 1.05602258E-01-3.57831177E-06    3
-7.17203740E-08 3.62187776E-11-3.35298265E+04 3.80631379E+01                   4
P59                     H  17C   9O   4    0g    300.00   5000.00 1000.00      1
 3.00673748E+01 5.28824375E-02-2.10465482E-05 3.81322722E-09-2.58789959E-13    2
-3.73895301E+04-1.31947609E+02-1.20968858E+00 1.12759412E-01-2.08700306E-05    3
-5.70274460E-08 3.16862215E-11-2.73311349E+04 3.63844103E+01                   4
R60                     H  13C   7O   4    0g    300.00   5000.00 1000.00      1
 2.16775787E+01 4.56084212E-02-1.82492117E-05 3.31325316E-09-2.25008245E-13    2
-3.68967556E+04-9.00153891E+01-2.52392396E+00 9.78053887E-02-3.74705709E-05    3
-2.25659431E-08 1.67758947E-11-2.93517533E+04 3.89108731E+01                   4
P60                     H  13C   7O   4    0g    300.00   5000.00 1000.00      1
 2.33402792E+01 4.41585261E-02-1.78162608E-05 3.25039288E-09-2.21414871E-13    2
-2.92055978E+04-9.70803995E+01-1.48060778E+00 1.01440741E-01-5.00075613E-05    3
-9.26321080E-09 1.19156281E-11-2.16290108E+04 3.42850377E+01                   4
R61                     H  13C   7O   4    0g    300.00   5000.00 1000.00      1
 2.16775787E+01 4.56084212E-02-1.82492117E-05 3.31325316E-09-2.25008245E-13    2
-3.68967556E+04-9.00153891E+01-2.52392396E+00 9.78053887E-02-3.74705709E-05    3
-2.25659431E-08 1.67758947E-11-2.93517533E+04 3.89108731E+01                   4
P61                     H  13C   7O   4    0g    300.00   5000.00 1000.00      1
 2.16093743E+01 4.38483214E-02-1.76970479E-05 3.23065521E-09-2.20207296E-13    2
-2.97400159E+04-8.98820930E+01-3.21599207E+00 1.00289409E-01-4.74883741E-05    3
-1.15987986E-08 1.26778096E-11-2.21119612E+04 4.17366999E+01                   4
R62                     H  13C   7O   4    0g    300.00   5000.00 1000.00      1
 2.22030332E+01 4.48824990E-02-1.79355285E-05 3.25591941E-09-2.21177015E-13    2
-3.73517142E+04-9.26206226E+01-2.72281333E+00 9.89276530E-02-3.86028122E-05    3
-2.24309213E-08 1.69098703E-11-2.95988208E+04 4.00870691E+01                   4
P62                     H  13C   7O   4    0g    300.00   5000.00 1000.00      1
 2.40450583E+01 4.32178700E-02-1.74242105E-05 3.18113519E-09-2.16928358E-13    2
-3.05873334E+04-1.01895472E+02-2.69237176E+00 1.06991044E-01-5.86332417E-05    3
-3.16273753E-09 1.01922996E-11-2.25313379E+04 3.91013764E+01                   4
R63                     H  13C   7O   4    0g    300.00   5000.00 1000.00      1
 2.22030332E+01 4.48824990E-02-1.79355285E-05 3.25591941E-09-2.21177015E-13    2
-3.73517142E+04-9.26206226E+01-2.72281333E+00 9.89276530E-02-3.86028122E-05    3
-2.24309213E-08 1.69098703E-11-2.95988208E+04 4.00870691E+01                   4
P63                     H  13C   7O   4    0g    300.00   5000.00 1000.00      1
 2.41169427E+01 4.30744145E-02-1.73512419E-05 3.16624977E-09-2.15848546E-13    2
-2.97552555E+04-1.01576772E+02-2.18889043E+00 1.04748573E-01-5.45856449E-05    3
-6.56397443E-09 1.12734632E-11-2.17754877E+04 3.74093783E+01                   4
R64                     H  13C   7O   4    0g    300.00   5000.00 1000.00      1
 2.22005913E+01 4.48665810E-02-1.79246006E-05 3.25339265E-09-2.20980102E-13    2
-3.70706382E+04-9.26487943E+01-2.67796297E+00 9.86878417E-02-3.81211322E-05    3
-2.28932534E-08 1.70760173E-11-2.93281867E+04 3.98325858E+01                   4
P64                     H  13C   7O   4    0g    300.00   5000.00 1000.00      1
 2.39519045E+01 4.32806833E-02-1.74419027E-05 3.18343727E-09-2.17041332E-13    2
-2.98163437E+04-1.01919364E+02-2.16214001E+00 1.04014780E-01-5.29257726E-05    3
-8.01807470E-09 1.17409241E-11-2.18678836E+04 3.61798667E+01                   4
R65                     H  13C   7O   4    0g    300.00   5000.00 1000.00      1
 2.21225527E+01 4.50276852E-02-1.79858437E-05 3.26210495E-09-2.21390916E-13    2
-3.87456419E+04-9.29797036E+01-3.33414246E+00 1.05207216E-01-5.43853162E-05    3
-6.97841352E-09 1.15923244E-11-3.10821472E+04 4.13084317E+01                   4
P65                     H  13C   7O   4    0g    300.00   5000.00 1000.00      1
 2.50462508E+01 4.14336867E-02-1.65403914E-05 3.00293717E-09-2.04086418E-13    2
-3.17208834E+04-1.05159969E+02-2.05741928E+00 1.06594071E-01-5.90593159E-05    3
-3.24755921E-09 1.04082889E-11-2.36176228E+04 3.75549519E+01                   4
R66                     H  13C   7O   4    0g    300.00   5000.00 1000.00      1
 2.21295359E+01 4.50198560E-02-1.79824334E-05 3.26144900E-09-2.21344514E-13    2
-3.87450770E+04-9.26171579E+01-3.23203135E+00 1.04731603E-01-5.34892965E-05    3
-7.74717838E-09 1.18406453E-11-3.10979748E+04 4.12293145E+01                   4
P66                     H  13C   7O   4    0g    300.00   5000.00 1000.00      1
 2.49894476E+01 4.15344205E-02-1.65917891E-05 3.01358520E-09-2.04870839E-13    2
-3.23965447E+04-1.06065483E+02-2.15299900E+00 1.06475350E-01-5.82398874E-05    3
-4.19813385E-09 1.07556095E-11-2.42645848E+04 3.69344632E+01                   4
R67                     H  17C   9O   4    0g    300.00   5000.00 1000.00      1
 2.73173012E+01 5.64384477E-02-2.25438253E-05 4.09254684E-09-2.78055519E-13    2
-4.48120600E+04-1.19393642E+02-2.29921587E+00 1.10833604E-01-1.65590492E-05    3
-5.87350608E-08 3.16574040E-11-3.51130420E+04 4.07073905E+01                   4
P67                     H  17C   9O   4    0g    300.00   5000.00 1000.00      1
 2.99522999E+01 5.33111526E-02-2.13083187E-05 3.87241799E-09-2.63383312E-13    2
-3.82606442E+04-1.32132515E+02-1.84997736E+00 1.16379237E-01-2.94168665E-05    3
-4.78695319E-08 2.81951457E-11-2.80897629E+04 3.86158777E+01                   4
R68                     H  17C   9O   4    0g    300.00   5000.00 1000.00      1
 2.73173012E+01 5.64384477E-02-2.25438253E-05 4.09254684E-09-2.78055519E-13    2
-4.48120600E+04-1.19393642E+02-2.29921587E+00 1.10833604E-01-1.65590492E-05    3
-5.87350608E-08 3.16574040E-11-3.51130420E+04 4.07073905E+01                   4
P68                     H  17C   9O   4    0g    300.00   5000.00 1000.00      1
 2.99972035E+01 5.32207633E-02-2.12603092E-05 3.86225860E-09-2.62624833E-13    2
-3.73893738E+04-1.31690633E+02-1.12438402E+00 1.13241184E-01-2.38971123E-05    3
-5.24147557E-08 2.96273211E-11-2.73515739E+04 3.58216060E+01                   4
R69                     H  19C  10O   4    0g    300.00   5000.00 1000.00      1
 2.96181446E+01 6.17108453E-02-2.42496262E-05 4.35828772E-09-2.94194632E-13    2
-4.81826463E+04-1.31006775E+02-2.10717773E+00 1.16279048E-01-4.33594493E-06    3
-7.89444066E-08 4.01237138E-11-3.76835644E+04 4.12264818E+01                   4
P69                     H  19C  10O   4    0g    300.00   5000.00 1000.00      1
 2.90566062E+01 6.19234719E-02-2.50341764E-05 4.57772185E-09-3.12471251E-13    2
-4.08921690E+04-1.28932815E+02-3.05924741E+00 1.20401867E-01-1.89498913E-05    3
-6.13766396E-08 3.30442102E-11-3.02776977E+04 4.49791043E+01                   4
R70                     H  15C   8O   4    0g    300.00   5000.00 1000.00      1
 2.46701679E+01 5.07155502E-02-2.02534979E-05 3.67578155E-09-2.49677388E-13    2
-4.06972168E+04-1.05856227E+02-2.24145156E+00 1.02938884E-01-2.36002878E-05    3
-4.40320777E-08 2.53771939E-11-3.20199537E+04 3.89407798E+01                   4
P70                     H  15C   8O   4    0g    300.00   5000.00 1000.00      1
 2.56069167E+01 5.05200326E-02-2.04408142E-05 3.73814732E-09-2.55122394E-13    2
-3.31318796E+04-1.10194396E+02-1.93311339E+00 1.10563980E-01-4.61195729E-05    3
-2.00266229E-08 1.65594573E-11-2.45168920E+04 3.65096319E+01                   4
R71                     H  17C   9O   4    0g    300.00   5000.00 1000.00      1
 2.72997264E+01 5.63566175E-02-2.24864772E-05 4.07921620E-09-2.77014596E-13    2
-4.45625493E+04-1.19472453E+02-2.21873859E+00 1.09940475E-01-1.42275332E-05    3
-6.12634295E-08 3.26140504E-11-3.48760610E+04 4.02252769E+01                   4
P71                     H  17C   9O   4    0g    300.00   5000.00 1000.00      1
 2.82557951E+01 5.61398465E-02-2.26649506E-05 4.13995457E-09-2.82348691E-13    2
-3.70155356E+04-1.23693393E+02-1.80715094E+00 1.17116878E-01-3.59112600E-05    3
-3.79712272E-08 2.40249544E-11-2.74048973E+04 3.75257591E+01                   4
R72                     H  15C   8O   4    0g    300.00   5000.00 1000.00      1
 2.48901673E+01 5.10138502E-02-2.05037959E-05 3.73709798E-09-2.54592934E-13    2
-4.08284080E+04-1.08229950E+02-3.47134230E+00 1.07424308E-01-2.93250516E-05    3
-3.99268327E-08 2.40586759E-11-3.17202154E+04 4.41106828E+01                   4
P72                     H  15C   8O   4    0g    300.00   5000.00 1000.00      1
 2.57928390E+01 5.11450803E-02-2.08983413E-05 3.84655588E-09-2.63691918E-13    2
-3.44047307E+04-1.14357150E+02-4.56673717E+00 1.17148044E-01-4.95711293E-05    3
-2.09091432E-08 1.73857789E-11-2.48744656E+04 4.74789041E+01                   4
R73                     H  17C   9O   4    0g    300.00   5000.00 1000.00      1
 2.60814833E+01 5.87094653E-02-2.36603746E-05 4.31531509E-09-2.93956367E-13    2
-4.60121195E+04-1.13655709E+02-3.14092105E+00 1.20061954E-01-4.42973732E-05    3
-2.73529751E-08 1.97394619E-11-3.67226565E+04 4.26639581E+01                   4
P73                     H  17C   9O   4    0g    300.00   5000.00 1000.00      1
 2.67226169E+01 5.92873724E-02-2.42649093E-05 4.46529105E-09-3.05873445E-13    2
-3.50642417E+04-1.18562988E+02-4.41350359E+00 1.30085767E-01-6.46156456E-05    3
-8.48950403E-09 1.31823751E-11-2.53848469E+04 4.67822620E+01                   4
R74                     H  19C  10O   4    0g    300.00   5000.00 1000.00      1
 2.84796473E+01 6.50001840E-02-2.62078212E-05 4.77835531E-09-3.25330433E-13    2
-5.00144456E+04-1.26146263E+02-2.92757635E+00 1.24159993E-01-2.59680546E-05    3
-5.42081396E-08 3.05171233E-11-3.97395989E+04 4.34182415E+01                   4
P74                     H  19C  10O   4    0g    300.00   5000.00 1000.00      1
 2.81830114E+01 6.66126411E-02-2.71860587E-05 4.98586746E-09-3.40491155E-13    2
-4.33307218E+04-1.25739876E+02-4.69672922E+00 1.39717460E-01-6.24517288E-05    3
-1.86023777E-08 1.81264740E-11-3.30959051E+04 4.90977171E+01                   4
R75                     H  19C  10O   4    0g    300.00   5000.00 1000.00      1
 3.08468134E+01 6.07663005E-02-2.41726800E-05 4.37934271E-09-2.97231626E-13    2
-4.96538744E+04-1.37951626E+02-2.42900119E+00 1.20726919E-01-1.37906482E-05    3
-6.99158564E-08 3.67927259E-11-3.87120282E+04 4.21919387E+01                   4
P75                     H  19C  10O   4    0g    300.00   5000.00 1000.00      1
 3.16176162E+01 6.05313236E-02-2.42924146E-05 4.42323441E-09-3.01133406E-13    2
-4.51853846E+04-1.43840231E+02-4.28881692E+00 1.36454655E-01-4.85887746E-05    3
-3.76275662E-08 2.58837079E-11-3.39154992E+04 4.78288623E+01                   4
R76                     H  17C   9O   4    0g    300.00   5000.00 1000.00      1
 2.73674411E+01 5.73324974E-02-2.31234914E-05 4.22316420E-09-2.88074921E-13    2
-4.36062689E+04-1.20300910E+02-2.60677759E+00 1.09106019E-01-8.19301678E-06    3
-6.75364193E-08 3.46038985E-11-3.35818738E+04 4.26544773E+01                   4
P76                     H  17C   9O   4    0g    300.00   5000.00 1000.00      1
 2.71063821E+01 5.96654775E-02-2.45897053E-05 4.54386572E-09-3.12093197E-13    2
-3.77765663E+04-1.18780295E+02-2.40081680E+00 1.16811874E-01-3.29190826E-05    3
-3.85167912E-08 2.32799958E-11-2.80705658E+04 4.04605587E+01                   4
R77                     H  13C   7O   4    0g    300.00   5000.00 1000.00      1
 2.26348557E+01 4.44457776E-02-1.77447443E-05 3.21858256E-09-2.18497606E-13    2
-3.40625517E+04-9.41940566E+01-2.52776211E+00 9.09722635E-02-1.19317265E-05    3
-5.23530796E-08 2.80782116E-11-2.59024702E+04 4.15976620E+01                   4
P77                     H  13C   7O   4    0g    300.00   5000.00 1000.00      1
 2.49550424E+01 4.21956359E-02-1.70291642E-05 3.11509225E-09-2.12850593E-13    2
-2.86965672E+04-1.08057361E+02-2.21679160E+00 9.59615484E-02-2.44418148E-05    3
R78                     H  13C   7O   4    0g    300.00   5000.00 1000.00      1
 2.26348557E+01 4.44457776E-02-1.77447443E-05 3.21858256E-09-2.18497606E-13    2
-3.40625517E+04-9.41940566E+01-2.52776211E+00 9.09722635E-02-1.19317265E-05    3
-5.23530796E-08 2.80782116E-11-2.59024702E+04 4.15976620E+01                   4
P78                     H  13C   7O   4    0g    300.00   5000.00 1000.00      1
 2.22032643E+01 4.69525916E-02-1.93066815E-05 3.56175736E-09-2.44344319E-13    2
-2.77791226E+04-9.42081712E+01-3.87045194E+00 1.04323812E-01-4.61064314E-05    3
-1.55523843E-08 1.42490064E-11-1.96176269E+04 4.46316770E+01                   4
R79                     H  15C   8O   4    0g    300.00   5000.00 1000.00      1
 2.44702371E+01 5.16532528E-02-2.08176227E-05 3.80108667E-09-2.59268067E-13    2
-3.93736904E+04-1.03931404E+02-1.20934938E+00 9.66339055E-02-1.19186604E-05    3
-5.17985394E-08 2.70130121E-11-3.07481535E+04 3.56904396E+01                   4
P79                     H  15C   8O   4    0g    300.00   5000.00 1000.00      1
 2.48501827E+01 5.21105699E-02-2.12212986E-05 3.89164654E-09-2.65920942E-13    2
-3.30892816E+04-1.06015538E+02-1.98378398E+00 1.09911657E-01-4.47256384E-05    3
-2.03487008E-08 1.63820146E-11-2.46323582E+04 3.71660156E+01                   4
R80                     H  15C   8O   4    0g    300.00   5000.00 1000.00      1
 2.44702371E+01 5.16532528E-02-2.08176227E-05 3.80108667E-09-2.59268067E-13    2
-3.93736904E+04-1.03931404E+02-1.20934938E+00 9.66339055E-02-1.19186604E-05    3
-5.17985394E-08 2.70130121E-11-3.07481535E+04 3.56904396E+01                   4
P80                     H  15C   8O   4    0g    300.00   5000.00 1000.00      1
 2.58814439E+01 5.02033529E-02-2.03143251E-05 3.71639831E-09-2.53748164E-13    2
-3.37591375E+04-1.13109440E+02-3.35741404E+00 1.14193422E-01-4.84256493E-05    3
-2.03292608E-08 1.70255026E-11-2.46310152E+04 4.25763225E+01                   4
R81                     H  17C   9O   4    0g    300.00   5000.00 1000.00      1
 2.74544631E+01 5.61938403E-02-2.23924436E-05 4.05682617E-09-2.75191369E-13    2
-4.32193329E+04-1.19968158E+02-1.60909351E+00 1.05602258E-01-3.57831177E-06    3
-7.17203740E-08 3.62187776E-11-3.35298265E+04 3.80631379E+01                   4
P81                     H  17C   9O   4    0g    300.00   5000.00 1000.00      1
 2.76843405E+01 5.73491780E-02-2.32327980E-05 4.24709953E-09-2.89625778E-13    2
-3.71977021E+04-1.20123043E+02-1.85557228E+00 1.15652701E-01-3.14849373E-05    3
-4.19360678E-08 2.52445337E-11-2.76656149E+04 3.87099671E+01                   4
R82                     H  17C   9O   4    0g    300.00   5000.00 1000.00      1
 2.74544631E+01 5.61938403E-02-2.23924436E-05 4.05682617E-09-2.75191369E-13    2
-4.32193329E+04-1.19968158E+02-1.60909351E+00 1.05602258E-01-3.57831177E-06    3
-7.17203740E-08 3.62187776E-11-3.35298265E+04 3.80631379E+01                   4
P82                     H  17C   9O   4    0g    300.00   5000.00 1000.00      1
 2.77752814E+01 5.72094312E-02-2.31640517E-05 4.23306055E-09-2.88598628E-13    2
-3.70820521E+04-1.20421909E+02-1.82413013E+00 1.16119756E-01-3.27637291E-05    3
-4.08091065E-08 2.49056819E-11-2.75616905E+04 3.85940361E+01                   4
R83                     H  15C   8O   4    0g    300.00   5000.00 1000.00      1
 2.48901673E+01 5.10138502E-02-2.05037959E-05 3.73709798E-09-2.54592934E-13    2
-4.08284080E+04-1.08229950E+02-3.47134230E+00 1.07424308E-01-2.93250516E-05    3
-3.99268327E-08 2.40586759E-11-3.17202154E+04 4.41106828E+01                   4
P83                     H  15C   8O   4    0g    300.00   5000.00 1000.00      1
 2.47763698E+01 5.28023382E-02-2.16428435E-05 3.98461644E-09-2.72973943E-13    2
-3.42850608E+04-1.08694491E+02-4.47095848E+00 1.17347776E-01-5.15637111E-05    3
-1.82587747E-08 1.64579282E-11-2.51659185E+04 4.69331082E+01                   4
R84                     H  17C   9O   4    0g    300.00   5000.00 1000.00      1
 2.60814833E+01 5.87094653E-02-2.36603746E-05 4.31531509E-09-2.93956367E-13    2
-4.60121195E+04-1.13655709E+02-3.14092105E+00 1.20061954E-01-4.42973732E-05    3
-2.73529751E-08 1.97394619E-11-3.67226565E+04 4.26639581E+01                   4
P84                     H  17C   9O   4    0g    300.00   5000.00 1000.00      1
 2.68140837E+01 5.92272253E-02-2.42483868E-05 4.46319968E-09-3.05774184E-13    2
-4.00287845E+04-1.18857206E+02-3.85491241E+00 1.27412756E-01-5.92580211E-05    3
-1.32549252E-08 1.47508368E-11-3.04133713E+04 4.43991688E+01                   4
R85                     H  19C  10O   4    0g    300.00   5000.00 1000.00      1
 2.80666050E+01 6.57237111E-02-2.66077334E-05 4.86642750E-09-3.32102716E-13    2
-4.99023002E+04-1.24137540E+02-2.98303795E+00 1.26340104E-01-3.55362813E-05    3
-4.15225681E-08 2.52568259E-11-3.97578284E+04 4.31962995E+01                   4
P85                     H  19C  10O   4    0g    300.00   5000.00 1000.00      1
 2.82222374E+01 6.66060860E-02-2.71915984E-05 4.98786238E-09-3.40673417E-13    2
-4.36085254E+04-1.25513623E+02-4.20802875E+00 1.37121107E-01-5.71121508E-05    3
-2.33739256E-08 1.96952402E-11-3.34305257E+04 4.73351403E+01                   4
R86                     H  17C   9O   4    0g    300.00   5000.00 1000.00      1
 2.73674411E+01 5.73324974E-02-2.31234914E-05 4.22316420E-09-2.88074921E-13    2
-4.36062689E+04-1.20300910E+02-2.60677759E+00 1.09106019E-01-8.19301678E-06    3
-6.75364193E-08 3.46038985E-11-3.35818738E+04 4.26544773E+01                   4
P86                     H  17C   9O   4    0g    300.00   5000.00 1000.00      1
 2.85964448E+01 5.69541373E-02-2.32677745E-05 4.28169640E-09-2.93460112E-13    2
-3.85201936E+04-1.27008661E+02-2.46662136E+00 1.16524964E-01-2.79909551E-05    3
-4.70801448E-08 2.71360341E-11-2.83629502E+04 4.05621153E+01                   4
R87                     H  19C  10O   4    0g    300.00   5000.00 1000.00      1
 3.08468134E+01 6.07663005E-02-2.41726800E-05 4.37934271E-09-2.97231626E-13    2
-4.96538744E+04-1.37951626E+02-2.42900119E+00 1.20726919E-01-1.37906482E-05    3
-6.99158564E-08 3.67927259E-11-3.87120282E+04 4.21919387E+01                   4
P87                     H  19C  10O   4    0g    300.00   5000.00 1000.00      1
 3.11092663E+01 6.06453611E-02-2.42439447E-05 4.40339595E-09-2.99276528E-13    2
-4.40380766E+04-1.38167836E+02-2.41029425E+00 1.26673950E-01-3.19472614E-05    3
-5.06733690E-08 2.98302427E-11-3.32700607E+04 4.19688074E+01                   4
R88                     H  13C   7O   4    0g    300.00   5000.00 1000.00      1
 2.16775787E+01 4.56084212E-02-1.82492117E-05 3.31325316E-09-2.25008245E-13    2
-3.68967556E+04-9.00153891E+01-2.52392396E+00 9.78053887E-02-3.74705709E-05    3
-2.25659431E-08 1.67758947E-11-2.93517533E+04 3.89108731E+01                   4
P88                     H  13C   7O   4    0g    300.00   5000.00 1000.00      1
 2.31921830E+01 4.45932779E-02-1.80566645E-05 3.30152968E-09-2.25223659E-13    2
-2.99135575E+04-9.68609053E+01-1.57036988E+00 1.01390963E-01-4.97855160E-05    3
-8.97620821E-09 1.16361795E-11-2.23119428E+04 3.43440584E+01                   4
R89                     H  13C   7O   4    0g    300.00   5000.00 1000.00      1
 2.22005913E+01 4.48665810E-02-1.79246006E-05 3.25339265E-09-2.20980102E-13    2
-3.70706382E+04-9.26487943E+01-2.67796297E+00 9.86878417E-02-3.81211322E-05    3
-2.28932534E-08 1.70760173E-11-2.93281867E+04 3.98325858E+01                   4
P89                     H  13C   7O   4    0g    300.00   5000.00 1000.00      1
 2.32734073E+01 4.45173629E-02-1.80273029E-05 3.29632204E-09-2.24875885E-13    2
-2.99440852E+04-9.73970924E+01-1.84684068E+00 1.02862523E-01-5.22656001E-05    3
-7.17368981E-09 1.11486857E-11-2.22763607E+04 3.55054140E+01                   4
R90                     H  17C   9O   4    0g    300.00   5000.00 1000.00      1
 2.73040531E+01 5.63517637E-02-2.24843622E-05 4.07880930E-09-2.76985807E-13    2
-4.45621716E+04-1.18112747E+02-2.15253724E+00 1.09629213E-01-1.36376246E-05    3
-6.17716131E-08 3.27786740E-11-3.48862553E+04 4.12981953E+01                   4
P90                     H  17C   9O   4    0g    300.00   5000.00 1000.00      1
 2.84290528E+01 5.58607688E-02-2.25067059E-05 4.10422472E-09-2.79551549E-13    2
-3.75663828E+04-1.23013561E+02-1.33810688E+00 1.14775409E-01-3.03161799E-05    3
-4.38673024E-08 2.62221481E-11-2.80054705E+04 3.69123361E+01                   4
R91                     H  19C  10O   4    0g    300.00   5000.00 1000.00      1
 2.96181446E+01 6.17108453E-02-2.42496262E-05 4.35828772E-09-2.94194632E-13    2
-4.81826463E+04-1.31006775E+02-2.10717773E+00 1.16279048E-01-4.33594493E-06    3
-7.89444066E-08 4.01237138E-11-3.76835644E+04 4.12264818E+01                   4
P91                     H  19C  10O   4    0g    300.00   5000.00 1000.00      1
 2.90566062E+01 6.19234719E-02-2.50341764E-05 4.57772185E-09-3.12471251E-13    2
-4.08921690E+04-1.28932815E+02-3.05924741E+00 1.20401867E-01-1.89498913E-05    3
-6.13766396E-08 3.30442102E-11-3.02776977E+04 4.49791043E+01                   4
R92                     H  13C   7O   4    0g    300.00   5000.00 1000.00      1
 2.21225527E+01 4.50276852E-02-1.79858437E-05 3.26210495E-09-2.21390916E-13    2
-3.87456419E+04-9.29797036E+01-3.33414246E+00 1.05207216E-01-5.43853162E-05    3
-6.97841352E-09 1.15923244E-11-3.10821472E+04 4.13084317E+01                   4
P92                     H  13C   7O   4    0g    300.00   5000.00 1000.00      1
 2.30600448E+01 4.52062632E-02-1.83661234E-05 3.36071703E-09-2.29227195E-13    2
-3.16765635E+04-9.66571585E+01-2.97219485E+00 1.11973688E-01-7.25610083E-05    3
 1.14032053E-08 5.07799454E-12-2.40698084E+04 3.94479732E+01                   4
R93                     H  15C   8O   4    0g    300.00   5000.00 1000.00      1
 2.46701679E+01 5.07155502E-02-2.02534979E-05 3.67578155E-09-2.49677388E-13    2
-4.06972168E+04-1.05856227E+02-2.24145156E+00 1.02938884E-01-2.36002878E-05    3
-4.40320777E-08 2.53771939E-11-3.20199537E+04 3.89407798E+01                   4
P93                     H  15C   8O   4    0g    300.00   5000.00 1000.00      1
 2.70957273E+01 4.74793438E-02-1.88555981E-05 3.40877123E-09-2.30903134E-13    2
-3.39770867E+04-1.16453960E+02-1.32973355E+00 1.07219925E-01-3.44052253E-05    3
-3.60869928E-08 2.33955371E-11-2.51265710E+04 3.51512390E+01                   4
R94                     H  13C   7O   4    0g    300.00   5000.00 1000.00      1
 2.22030332E+01 4.48824990E-02-1.79355285E-05 3.25591941E-09-2.21177015E-13    2
-3.73517142E+04-9.26206226E+01-2.72281333E+00 9.89276530E-02-3.86028122E-05    3
-2.24309213E-08 1.69098703E-11-2.95988208E+04 4.00870691E+01                   4
P94                     H  13C   7O   4    0g    300.00   5000.00 1000.00      1
 2.32423162E+01 4.43359945E-02-1.79310574E-05 3.27834425E-09-2.23706744E-13    2
-3.02983296E+04-9.61557829E+01-1.65153208E+00 9.94908568E-02-4.35595288E-05    3
-1.58935954E-08 1.42061418E-11-2.25680452E+04 3.62041985E+01                   4
R95                     H  17C   9O   4    0g    300.00   5000.00 1000.00      1
 2.73173012E+01 5.64384477E-02-2.25438253E-05 4.09254684E-09-2.78055519E-13    2
-4.48120600E+04-1.19393642E+02-2.29921587E+00 1.10833604E-01-1.65590492E-05    3
-5.87350608E-08 3.16574040E-11-3.51130420E+04 4.07073905E+01                   4
P95                     H  17C   9O   4    0g    300.00   5000.00 1000.00      1
 2.80787913E+01 5.60331534E-02-2.25590402E-05 4.11378659E-09-2.80268551E-13    2
-3.77529109E+04-1.21058107E+02-2.66258129E+00 1.21378829E-01-4.52785437E-05    3
-2.93141582E-08 2.11277626E-11-2.80808198E+04 4.30464809E+01                   4
R96                     H  13C   7O   4    0g    300.00   5000.00 1000.00      1
 2.26348557E+01 4.44457776E-02-1.77447443E-05 3.21858256E-09-2.18497606E-13    2
-3.40625517E+04-9.41940566E+01-2.52776211E+00 9.09722635E-02-1.19317265E-05    3
-5.23530796E-08 2.80782116E-11-2.59024702E+04 4.15976620E+01                   4
P96                     H  13C   7O   4    0g    300.00   5000.00 1000.00      1
 2.40285444E+01 4.34512555E-02-1.75679316E-05 3.21305234E-09-2.19365913E-13    2
-2.66943739E+04-1.03348631E+02-3.59164633E+00 1.02450613E-01-3.74040818E-05    3
-2.85349529E-08 1.98789109E-11-1.80811877E+04 4.38776014E+01                   4
R97                     H  15C   8O   4    0g    300.00   5000.00 1000.00      1
 2.44702371E+01 5.16532528E-02-2.08176227E-05 3.80108667E-09-2.59268067E-13    2
-3.93736904E+04-1.03931404E+02-1.20934938E+00 9.66339055E-02-1.19186604E-05    3
-5.17985394E-08 2.70130121E-11-3.07481535E+04 3.56904396E+01                   4
P97                     H  15C   8O   4    0g    300.00   5000.00 1000.00      1
 2.47050886E+01 5.19380283E-02-2.09984958E-05 3.82871847E-09-2.60510690E-13    2
-3.28778128E+04-1.06968631E+02-3.71628186E+00 1.16127452E-01-5.41633097E-05    3
-1.37639263E-08 1.46047064E-11-2.41114628E+04 4.38516678E+01                   4
R98                     H  17C   9O   4    0g    300.00   5000.00 1000.00      1
 2.74544631E+01 5.61938403E-02-2.23924436E-05 4.05682617E-09-2.75191369E-13    2
-4.32193329E+04-1.19968158E+02-1.60909351E+00 1.05602258E-01-3.57831177E-06    3
-7.17203740E-08 3.62187776E-11-3.35298265E+04 3.80631379E+01                   4
P98                     H  17C   9O   4    0g    300.00   5000.00 1000.00      1
 2.64456179E+01 5.88260264E-02-2.36359527E-05 4.28093847E-09-2.89612834E-13    2
-3.61531261E+04-1.13508129E+02-1.67246141E+00 1.15598201E-01-3.33573389E-05    3
-3.96608922E-08 2.45952520E-11-2.72137275E+04 3.71894920E+01                   4
R99                     H  15C   8O   4    0g    300.00   5000.00 1000.00      1
 2.48901673E+01 5.10138502E-02-2.05037959E-05 3.73709798E-09-2.54592934E-13    2
-4.08284080E+04-1.08229950E+02-3.47134230E+00 1.07424308E-01-2.93250516E-05    3
-3.99268327E-08 2.40586759E-11-3.17202154E+04 4.41106828E+01                   4
P99                     H  15C   8O   4    0g    300.00   5000.00 1000.00      1
 2.50957300E+01 5.22094140E-02-2.13325527E-05 3.91960680E-09-2.68164214E-13    2
-3.17656007E+04-1.09956572E+02-4.60554610E+00 1.17746127E-01-5.13680929E-05    3
-1.92090533E-08 1.69284759E-11-2.25210636E+04 4.80523166E+01                   4
R100                    H  17C   9O   4    0g    300.00   5000.00 1000.00      1
 2.60814833E+01 5.87094653E-02-2.36603746E-05 4.31531509E-09-2.93956367E-13    2
-4.60121195E+04-1.13655709E+02-3.14092105E+00 1.20061954E-01-4.42973732E-05    3
-2.73529751E-08 1.97394619E-11-3.67226565E+04 4.26639581E+01                   4
P100                    H  17C   9O   4    0g    300.00   5000.00 1000.00      1
 2.64698449E+01 5.97746629E-02-2.44761835E-05 4.50212497E-09-3.08190098E-13    2
-3.73507157E+04-1.16240292E+02-4.13222785E+00 1.29486332E-01-6.39823856E-05    3
-8.96770057E-09 1.34052205E-11-2.78590936E+04 4.61966032E+01                   4
R101                    H  19C  10O   4    0g    300.00   5000.00 1000.00      1
 2.80666050E+01 6.57237111E-02-2.66077334E-05 4.86642750E-09-3.32102716E-13    2
-4.99023002E+04-1.24137540E+02-2.98303795E+00 1.26340104E-01-3.55362813E-05    3
-4.15225681E-08 2.52568259E-11-3.97578284E+04 4.31962995E+01                   4
P101                    H  19C  10O   4    0g    300.00   5000.00 1000.00      1
 2.91757964E+01 6.52951483E-02-2.66583708E-05 4.89673511E-09-3.34969340E-13    2
-4.14061497E+04-1.29801686E+02-3.96661787E+00 1.36453629E-01-5.54176667E-05    3
-2.50049249E-08 2.01453123E-11-3.09300277E+04 4.71429107E+01                   4
R102                    H  17C   9O   4    0g    300.00   5000.00 1000.00      1
 2.73674411E+01 5.73324974E-02-2.31234914E-05 4.22316420E-09-2.88074921E-13    2
-4.36062689E+04-1.20300910E+02-2.60677759E+00 1.09106019E-01-8.19301678E-06    3
-6.75364193E-08 3.46038985E-11-3.35818738E+04 4.26544773E+01                   4
P102                    H  17C   9O   4    0g    300.00   5000.00 1000.00      1
 2.86444939E+01 5.68783924E-02-2.32303208E-05 4.27404687E-09-2.92901233E-13    2
-3.69611466E+04-1.26954796E+02-2.60080491E+00 1.17403595E-01-2.97492376E-05    3
-4.56102269E-08 2.66829492E-11-2.67788160E+04 4.14393299E+01                   4
R103                    H  19C  10O   4    0g    300.00   5000.00 1000.00      1
 3.08468134E+01 6.07663005E-02-2.41726800E-05 4.37934271E-09-2.97231626E-13    2
-4.96538744E+04-1.37951626E+02-2.42900119E+00 1.20726919E-01-1.37906482E-05    3
-6.99158564E-08 3.67927259E-11-3.87120282E+04 4.21919387E+01                   4
P103                    H  19C  10O   4    0g    300.00   5000.00 1000.00      1
 2.98176477E+01 6.43515147E-02-2.62023616E-05 4.80455399E-09-3.28270184E-13    2
-4.21066514E+04-1.32498984E+02-3.01510174E+00 1.33650938E-01-5.00065067E-05    3
-3.06096562E-08 2.22648322E-11-3.17053755E+04 4.29990548E+01                   4
R104                    H  13C   7O   4    0g    300.00   5000.00 1000.00      1
 2.22030332E+01 4.48824990E-02-1.79355285E-05 3.25591941E-09-2.21177015E-13    2
-3.73517142E+04-9.26206226E+01-2.72281333E+00 9.89276530E-02-3.86028122E-05    3
-2.24309213E-08 1.69098703E-11-2.95988208E+04 4.00870691E+01                   4
P104                    H  13C   7O   4    0g    300.00   5000.00 1000.00      1
 2.36279488E+01 4.37538812E-02-1.76466795E-05 3.22049230E-09-2.19484398E-13    2
-2.62529904E+04-9.87623126E+01-2.61695560E+00 1.07056490E-01-5.98481782E-05    3
-1.64225745E-09 9.68000749E-12-1.83912711E+04 3.94334190E+01                   4
R105                    H  13C   7O   4    0g    300.00   5000.00 1000.00      1
 2.22005913E+01 4.48665810E-02-1.79246006E-05 3.25339265E-09-2.20980102E-13    2
-3.70706382E+04-9.26487943E+01-2.67796297E+00 9.86878417E-02-3.81211322E-05    3
-2.28932534E-08 1.70760173E-11-2.93281867E+04 3.98325858E+01                   4
P105                    H  13C   7O   4    0g    300.00   5000.00 1000.00      1
 2.35720445E+01 4.37771475E-02-1.76484674E-05 3.21995474E-09-2.19408835E-13    2
-3.01479575E+04-9.85142102E+01-2.31406662E+00 1.05261407E-01-5.63276635E-05    3
-4.68652552E-09 1.06615036E-11-2.23452713E+04 3.80295346E+01                   4
R106                    H  13C   7O   4    0g    300.00   5000.00 1000.00      1
 2.21225527E+01 4.50276852E-02-1.79858437E-05 3.26210495E-09-2.21390916E-13    2
-3.87456419E+04-9.29797036E+01-3.33414246E+00 1.05207216E-01-5.43853162E-05    3
-6.97841352E-09 1.15923244E-11-3.10821472E+04 4.13084317E+01                   4
P106                    H  13C   7O   4    0g    300.00   5000.00 1000.00      1
 2.38700926E+01 4.34112361E-02-1.74828628E-05 3.18749799E-09-2.17089361E-13    2
-3.17083622E+04-1.00873458E+02-2.99899993E+00 1.11520071E-01-7.08310386E-05    3
 8.86800895E-09 6.10451468E-12-2.38295546E+04 3.97819977E+01                   4
 R107                    H  15C   8O   4    0g    300.00   5000.00 1000.00      1
 2.46725398E+01 5.07128893E-02-2.02523385E-05 3.67555848E-09-2.49661606E-13    2
-4.06970100E+04-1.05177656E+02-2.20519108E+00 1.02768428E-01-2.32772740E-05    3
-4.43103198E-08 2.54673240E-11-3.20255381E+04 3.94622730E+01                   4
P107                    H  15C   8O   4    0g    300.00   5000.00 1000.00      1
 2.61510835E+01 4.90322368E-02-1.95713414E-05 3.54492967E-09-2.40270314E-13    2
-3.33928291E+04-1.11693009E+02-2.10332798E+00 1.11483301E-01-4.45008637E-05    3
-2.58907568E-08 1.98214954E-11-2.47440639E+04 3.82479213E+01                   4
R108                    H  17C   9O   4    0g    300.00   5000.00 1000.00      1
 2.73173012E+01 5.64384477E-02-2.25438253E-05 4.09254684E-09-2.78055519E-13    2
-4.48120600E+04-1.19393642E+02-2.29921587E+00 1.10833604E-01-1.65590492E-05    3
-5.87350608E-08 3.16574040E-11-3.51130420E+04 4.07073905E+01                   4
P108                    H  17C   9O   4    0g    300.00   5000.00 1000.00      1
 2.83801928E+01 5.60967710E-02-2.26669006E-05 4.14254392E-09-2.82627126E-13    2
-3.53958474E+04-1.22936952E+02-1.90172193E+00 1.18020981E-01-3.76165492E-05    3
-3.65341958E-08 2.35647343E-11-2.57388336E+04 3.93359141E+01                   4
R109                    H  17C   9O   4    0g    300.00   5000.00 1000.00      1
 2.73040531E+01 5.63517637E-02-2.24843622E-05 4.07880930E-09-2.76985807E-13    2
-4.45621716E+04-1.18112747E+02-2.15253724E+00 1.09629213E-01-1.36376246E-05    3
-6.17716131E-08 3.27786740E-11-3.48862553E+04 4.12981953E+01                   4
P109                    H  17C   9O   4    0g    300.00   5000.00 1000.00      1
 2.83633010E+01 5.60678121E-02-2.26445390E-05 4.13725062E-09-2.82211834E-13    2
-3.78594324E+04-1.23095374E+02-1.86615086E+00 1.17954307E-01-3.77869193E-05    3
-3.62306539E-08 2.34346014E-11-2.82227508E+04 3.88790181E+01                   4
R110                    H  19C  10O   4    0g    300.00   5000.00 1000.00      1
 2.96214083E+01 6.17071839E-02-2.42480307E-05 4.35798077E-09-2.94172914E-13    2
-4.81823606E+04-1.29640537E+02-2.05716286E+00 1.16043817E-01-3.89004160E-06    3
-7.93285871E-08 4.02481792E-11-3.76912645E+04 4.23760419E+01                   4
P110                    H  19C  10O   4    0g    300.00   5000.00 1000.00      1
 3.10016875E+01 6.19512241E-02-2.50387934E-05 4.57779394E-09-3.12440654E-13    2
-4.17878083E+04-1.38361235E+02-2.30304609E+00 1.26663334E-01-3.12236171E-05    3
-5.06846895E-08 2.95756911E-11-3.09907636E+04 4.09673081E+01                   4
END
